# Supplementary material for: Time trends in mental health indicators during the initial 16 months of the COVID-19 pandemic in Denmark
Source: BMC Psychiatry. 2022 Jan 10;22:25. doi: 10.1186/s12888-021-03655-8 (PMC8743441; doi:10.1186/s12888-021-03655-8)
Supplement: Supplementary file 1 — Additional file 1. [file 12888_2021_3655_MOESM1_ESM.xlsx]

## Sheet: means
Table S1. Mean mental health indicators over time (N=8,261).
Date	N	Social isolation, mean (SE)	Loneliness, mean (SE)	Mental health, mean (SE)	Quality of life, mean (SE)	Anxiety, mean (SE)	Worries, mean (SE)
2020-03-20	113	5,14 (0,24)	4,71 (0,15)	7,83 (0,23)	6,6 (0,19)	6,73 (0,28)	6,34 (0,2)
2020-03-23	107	5,69 (0,24)	4,54 (0,14)	7,93 (0,28)	6,77 (0,18)	6,36 (0,26)	6,96 (0,18)
2020-03-26	100	6,29 (0,24)	5,02 (0,16)	8,28 (0,3)	6,19 (0,19)	6,75 (0,28)	6,95 (0,19)
2020-03-29	103	5,83 (0,23)	4,9 (0,15)	7,54 (0,27)	6,72 (0,17)	6,2 (0,25)	6,21 (0,21)
2020-04-01	100	5,12 (0,24)	4,7 (0,16)	7,69 (0,27)	6,54 (0,2)	6,09 (0,25)	6,23 (0,22)
2020-04-04	104	5,85 (0,23)	4,99 (0,14)	7,36 (0,23)	6,85 (0,16)	5,87 (0,25)	6,14 (0,21)
2020-04-07	104	5,28 (0,25)	4,84 (0,15)	7,87 (0,26)	6,65 (0,2)	6,39 (0,25)	6,03 (0,24)
2020-04-10	104	5,34 (0,24)	5,08 (0,18)	7,86 (0,24)	6,68 (0,18)	5,93 (0,21)	6,47 (0,21)
2020-04-13	109	5,38 (0,23)	4,8 (0,13)	7,73 (0,24)	6,78 (0,16)	6,42 (0,26)	6,25 (0,24)
2020-04-16	102	5,41 (0,26)	4,76 (0,17)	7,69 (0,27)	6,57 (0,19)	6,16 (0,24)	5,82 (0,23)
2020-04-23	109	4,44 (0,23)	4,58 (0,14)	7,29 (0,23)	6,98 (0,17)	5,89 (0,24)	5,4 (0,19)
2020-04-30	106	4,92 (0,21)	4,87 (0,15)	7,31 (0,22)	6,98 (0,17)	5,95 (0,24)	5,8 (0,21)
2020-05-07	103	4,83 (0,22)	4,62 (0,15)	7,58 (0,27)	6,79 (0,19)	6,29 (0,31)	5,36 (0,22)
2020-05-14	105	4,45 (0,25)	4,63 (0,17)	7,51 (0,27)	6,58 (0,18)	6,2 (0,3)	5,23 (0,22)
2020-05-21	105	4,61 (0,23)	4,69 (0,15)	7,63 (0,26)	6,9 (0,19)	6,01 (0,26)	5,01 (0,24)
2020-05-28	108	4,14 (0,21)	4,44 (0,14)	7,27 (0,23)	7,28 (0,17)	5,75 (0,22)	4,67 (0,21)
2020-06-04	109	3,36 (0,22)	4,1 (0,14)	7,11 (0,24)	7,36 (0,17)	5,84 (0,26)	4,58 (0,22)
2020-06-11	121	3,58 (0,2)	4,25 (0,14)	7,01 (0,23)	7,6 (0,15)	5,88 (0,27)	4,24 (0,19)
2020-06-18	107	3,5 (0,21)	4,16 (0,14)	7,11 (0,23)	7,36 (0,17)	5,78 (0,23)	4,83 (0,21)
2020-06-25	104	3,46 (0,23)	4,34 (0,15)	7,64 (0,29)	7,21 (0,18)	6,5 (0,34)	4,96 (0,22)
2020-09-10	330	3,56 (0,13)	4,07 (0,08)	7,21 (0,14)	7,43 (0,09)	6,03 (0,16)	5,53 (0,12)
2020-09-24	283	3,81 (0,14)	4,28 (0,09)	7,63 (0,16)	7,08 (0,12)	6,48 (0,19)	5,46 (0,13)
2020-10-08	282	3,88 (0,13)	4,35 (0,09)	7,46 (0,16)	7,13 (0,11)	6,25 (0,17)	5,47 (0,13)
2020-10-22	262	3,83 (0,14)	4,17 (0,09)	7,53 (0,17)	7,2 (0,11)	6,14 (0,18)	5,52 (0,15)
2020-11-05	265	4,56 (0,15)	4,48 (0,1)	7,55 (0,15)	6,85 (0,11)	6,11 (0,16)	5,97 (0,13)
2020-11-19	258	4,47 (0,15)	4,64 (0,1)	7,67 (0,17)	6,78 (0,12)	6,5 (0,19)	5,47 (0,15)
2020-12-03	258	4,44 (0,15)	4,62 (0,1)	7,68 (0,17)	6,88 (0,12)	6,29 (0,17)	5,65 (0,15)
2020-12-17	256	5,07 (0,15)	4,71 (0,1)	8,02 (0,18)	6,75 (0,11)	6,63 (0,19)	6,03 (0,14)
2021-01-07	275	5,53 (0,15)	4,99 (0,1)	8,1 (0,18)	6,56 (0,12)	6,48 (0,18)	5,88 (0,14)
2021-01-21	258	5,43 (0,15)	5 (0,1)	8,08 (0,19)	6,48 (0,12)	6,65 (0,19)	5,88 (0,13)
2021-02-04	266	5,47 (0,15)	5,11 (0,1)	7,64 (0,17)	6,63 (0,12)	6,11 (0,17)	5,67 (0,13)
2021-02-18	262	5,43 (0,15)	5,25 (0,11)	8,28 (0,19)	6,23 (0,13)	6,55 (0,2)	5,42 (0,14)
2021-03-04	260	5,29 (0,15)	5,09 (0,11)	8,1 (0,17)	6,43 (0,12)	6,66 (0,18)	5,66 (0,14)
2021-03-18	254	5,03 (0,16)	4,9 (0,11)	7,89 (0,19)	6,6 (0,12)	6,64 (0,19)	5,28 (0,14)
2021-04-01	268	4,76 (0,14)	4,79 (0,1)	7,71 (0,17)	6,85 (0,11)	6,58 (0,19)	5,17 (0,13)
2021-04-15	261	4,93 (0,15)	4,95 (0,1)	7,67 (0,18)	6,8 (0,12)	6,39 (0,18)	5,04 (0,14)
2021-04-29	260	4,25 (0,15)	4,64 (0,11)	7,64 (0,17)	6,83 (0,11)	6,37 (0,18)	4,85 (0,14)
2021-05-13	257	4,32 (0,14)	4,53 (0,1)	7,47 (0,17)	7,01 (0,12)	6,45 (0,19)	4,79 (0,14)
2021-05-27	285	3,86 (0,14)	4,6 (0,1)	7,44 (0,16)	7,04 (0,11)	6,37 (0,17)	4,74 (0,13)
2021-06-10	255	3,43 (0,14)	4,2 (0,09)	7,34 (0,16)	7,28 (0,11)	6,06 (0,16)	3,91 (0,14)
2021-06-24	262	3,31 (0,14)	4,25 (0,09)	7,43 (0,16)	7,21 (0,11)	6,11 (0,18)	4,31 (0,14)
2021-07-08	263	3,26 (0,14)	4,24 (0,1)	7,37 (0,15)	7,21 (0,11)	6,05 (0,17)	4,2 (0,13)
2021-07-22	258	3,18 (0,14)	4,16 (0,09)	7,34 (0,16)	7,22 (0,12)	6,19 (0,17)	4,44 (0,14)
Weighted means and standard deviations are calculated for each timepoint (unique date). N = sample size, SE = standard error.
